# Supplementary material for: Structural basis of aquaporin-4 autoantibody binding in neuromyelitis optica
Source: Sci Adv. 2025 Feb 21;11(8):eadq7560. doi: 10.1126/sciadv.adq7560 (PMC11844742; doi:10.1126/sciadv.adq7560)
Supplement: Supplementary file 2 — Movie S1 [file sciadv.adq7560_movie_s1.zip]

Archive with 1 entries (1 files):
- adq7560_movie_s1.mp4
